# Supplementary material for: Unraveling the molecular basis of substrate specificity and halogen activation in vanadium-dependent haloperoxidases
Source: Nat Commun. 2025 Feb 28;16:2083. doi: 10.1038/s41467-025-57023-1 (PMC11871015; doi:10.1038/s41467-025-57023-1)
Supplement: Supplementary file 4 — Source Data [file 41467_2025_57023_MOESM4_ESM.xlsx]

## Sheet: DNA sequences VHPOs
DNA sequence wild-type Acaryochloris marina VHPO
AATACCCGTCGTCAACAGGCTCAGAACATTCGCAACAATGCGGCGGAACTGGCAGCCAACCGCCCACATCCTCAGCACATCAACAACAAGGAGGAATACGAATACCGTCGCCCGAAGAAAGATGGCAATGAACCGTCCCATATTGCAAACTTCACTAAAGGCCTGCCACACGACGAACATACGGGGCTCCTCCTTAATAGCGCAGACTACGACCAATTCGTGTTAGGCATTCAAAGTGGTGACACAACCGATTTTGCGCGTACTCCGTTAGGACCCGCCGAACTGCCGAAAGTCCATGGTTGCTTGAGTAAGCAGAAGATCGACTGCGATGACGATCACCGTAGCGGGTTTTGGAAAAGCCAGATCGCGCAGGGCGCTGCAGGCGGCGATGGCGCGAAA…
DNA sequence R425S Acarychloris marina VHPO
AATACCCGTCGTCAACAGGCTCAGAACATTCGCAACAATGCGGCGGAACTGGCAGCCAACCGCCCACATCCTCAGCACATCAACAACAAGGAGGAATACGAATACCGTCGCCCGAAGAAAGATGGCAATGAACCGTCCCATATTGCAAACTTCACTAAAGGCCTGCCACACGACGAACATACGGGGCTCCTCCTTAATAGCGCAGACTACGACCAATTCGTGTTAGGCATTCAAAGTGGTGACACAACCGATTTTGCGCGTACTCCGTTAGGACCCGCCGAACTGCCGAAAGTCCATGGTTGCTTGAGTAAGCAGAAGATCGACTGCGATGACGATCACCGTAGCGGGTTTTGGAAAAGCCAGATCGCGCAGGGCGCTGCAGGCGGCGATGGCGCGAAA…
DNA sequence wild-type Corallina officinalis VHPO
GGTATTCCAGCTGACAACCTCCAAAGTCGCGCCAAGGCTTCATTCGATACGCGTGTATCTGCGGCCGAGCTCGCACTCGCCCGCGGAGTTGTGCCATCGCTTGCAAATGGAGAGGAGCTTCTCTACCGCAACCCTGACCCTGAGAACGGAGATCCAAGCTTCATCGTTAGCTTCACAAAGGGTCTTCCGCATGACGACAATGGCGCTATTATTGACCCCGACGACTTCTTGGCCTTCGTTCGTGCGATCAATAGTGGAGATGAGAAGGAGATCGCCGACCTCACATTGGGGCCAGCTCGCGACCCGGACACTGGCTTACCAATCTGGCGCTCGGATTTGGCGAATTCTCTCGAGCTCGAAGTGCGAGGATGGGAAAACAGCTCTGCCGGTCTCACCTTC…
Cloned sequence R396S Corallina officinalis VHPO
GGTATTCCAGCTGACAACCTCCAAAGTCGCGCCAAGGCTTCATTCGATACGCGTGTATCTGCGGCCGAGCTCGCACTCGCCCGCGGAGTTGTGCCATCGCTTGCAAATGGAGAGGAGCTTCTCTACCGCAACCCTGACCCTGAGAACGGAGATCCAAGCTTCATCGTTAGCTTCACAAAGGGTCTTCCGCATGACGACAATGGCGCTATTATTGACCCCGACGACTTCTTGGCCTTCGTTCGTGCGATCAATAGTGGAGATGAGAAGGAGATCGCCGACCTCACATTGGGGCCAGCTCGCGACCCGGACACTGGCTTACCAATCTGGCGCTCGGATTTGGCGAATTCTCTCGAGCTCGAAGTGCGAGGATGGGAAAACAGCTCTGCCGGTCTCACCTTC…
Cloned sequence wild-type Corallina pilulifera VHPO
GGTATTCCAGCTGACAACCTCCAAAGTCGCGCCAAGGCTTCATTCGATACGCGTGTAGCTGCGGCCGAGCTTGCACTCAACCGCGGAGTTGTACCATCGTTTGCAAATGGGGAAGAGCTTCTCTACCGCAACCCGGACCCTGACAACACTGATCCGAGCTTCATCGCTAGCTTCACAAAGGGTCTTCCGCATGACGACAATGGCGCTATTATCGACCCCGACGACTTCTTGGCCTTCGTTCGTGCAATCAATAGTGGCGATGAAAAGGAGATCGCCGACCTCACATTGGGGCCAGCTCGCGACCCGGAGACTGGCTTACCAATCTGGCGCTCGGATCTGGCGAATTCTCTCGAGCTCGAAGTGCGAGGATGGGAGAACAGCTCTGCCGGTCTCACCTTC…
Cloned sequence R397S Corallina pilulifera VHPO
GGTATTCCAGCTGACAACCTCCAAAGTCGCGCCAAGGCTTCATTCGATACGCGTGTAGCTGCGGCCGAGCTTGCACTCAACCGCGGAGTTGTACCATCGTTTGCAAATGGGGAAGAGCTTCTCTACCGCAACCCGGACCCTGACAACACTGATCCGAGCTTCATCGCTAGCTTCACAAAGGGTCTTCCGCATGACGACAATGGCGCTATTATCGACCCCGACGACTTCTTGGCCTTCGTTCGTGCAATCAATAGTGGCGATGAAAAGGAGATCGCCGACCTCACATTGGGGCCAGCTCGCGACCCGGAGACTGGCTTACCAATCTGGCGCTCGGATCTGGCGAATTCTCTCGAGCTCGAAGTGCGAGGATGGGAGAACAGCTCTGCCGGTCTCACCTTC…

## Sheet: Fig. 3a
Fig 3a - Mutant screening - Decrease of MCD upon bromination after 126 s
blank	1.054
wt	0.614
S	0.368	0.322	0.3165	0.293
K	0.276
P	1.033	0.817
I	0.751
A	0.854	0.871
Q	0.267	0.32
G	0.342
T	0.36
E	0.292	0.279
C	0.283	0.291
D	0.398
blank for W and F determination	0.737	0.694	0.746
W	0.46	0.191	0.415
F	0.361	0.3964	0.253
Fig 3a - Mutant screening - Decrease of MCD upon chlorination after 618 s
blank	1.017
wt	0.992
S	0.593	0.564	0.585	0.436
K	0.669
P	0.733	0.731
I	0.902
A	0.835	0.818
Q	0.937	0.872
G	0.769
T	0.959
E	0.766	0.727
C	0.896	0.903
D	1.031
blank for W and F determination	0.851	0.829	0.843
W	0.755	0.74	0.763
F	0.835	0.809	0.836

## Sheet: Fig. 3b,c
Fig. 3b - Phenol red assay bromination									Fig. 3b - Phenol red assay chlorination
Time (s)	wt	SD	R425S	SD	R425D	SD			Time (s)	wt	SD	R425S	SD
7	0.051	0.00245	0.216	0.02412	0.113	0.01349			23	0.041	0.001	0.041	0.000816497
17	0.05833	0.0033	0.24767	0.0248	0.14667	0.01603			53	0.041	0.001	0.041	0.000816497
27	0.06567	0.00309	0.26567	0.02639	0.173	0.0184			83	0.0415	0.0005	0.042	0
37	0.07467	0.00309	0.27733	0.02951	0.19567	0.0196			113	0.0415	0.0005	0.04267	0.000471405
47	0.084	0.00216	0.28567	0.02745	0.21367	0.02311			143	0.0415	0.0005	0.04267	0.000471405
57	0.094	0.00216	0.29333	0.02645	0.23	0.02334			173	0.0415	0.0005	0.04333	0.000471405
67	0.10467	0.00249	0.298	0.02632	0.245	0.02406			203	0.0415	0.0005	0.04367	0.000942809
77	0.11533	0.00205	0.301	0.02782	0.258	0.02337			233	0.0415	0.0005	0.04367	0.000942809
87	0.12567	0.00249	0.305	0.02782	0.26767	0.02316			263	0.0415	0.0005	0.044	0.00141
97	0.13633	0.00205	0.309	0.02782	0.277	0.02276			293	0.0415	0.0005	0.04433	0.00189
107	0.14767	0.00205	0.312	0.02782	0.285	0.02211			323	0.0415	0.0005	0.045	0.00216
117	0.15833	0.00236	0.31433	0.028	0.29233	0.0224			353	0.0415	0.0005	0.04567	0.00236
127	0.16833	0.00236	0.317	0.02772	0.29933	0.0224			383	0.0415	0.0005	0.04633	0.00262
137	0.17833	0.0017	0.31933	0.02726	0.30633	0.02176			413	0.0415	0.0005	0.047	0.00283
147	0.18933	0.00205	0.32167	0.02745	0.31267	0.02193			443	0.0415	0.0005	0.048	0.00283
157	0.2	0.00216	0.32367	0.02745	0.32067	0.024			473	0.0415	0.0005	0.04833	0.0033
167	0.21	0.00283	0.32667	0.02739	0.32567	0.024			503	0.0415	0.0005	0.04933	0.0033
177	0.21967	0.00309	0.32767	0.02745	0.33033	0.02367			533	0.0415	0.0005	0.05	0.00356
187	0.22933	0.0034	0.33067	0.02808	0.33533	0.02367			563	0.0415	0.0005	0.051	0.00356
197	0.23833	0.0034	0.333	0.0276	0.34	0.02355			593	0.0415	0.0005	0.052	0.00356
207	0.248	0.00374	0.33367	0.02671	0.343	0.02276			623	0.0415	0.0005	0.05233	0.00403
217	0.258	0.00283	0.335	0.02698	0.34733	0.0231			653	0.042	0.001	0.05367	0.0045
227	0.26533	0.0045	0.33667	0.02671	0.351	0.02299			683	0.0415	0.0005	0.05433	0.00403
237	0.27367	0.00492	0.33767	0.02671	0.354	0.0222			713	0.042	0.001	0.05567	0.0045
247	0.28133	0.00531	0.33967	0.02671	0.35667	0.0221			743	0.0415	0.0005	0.05633	0.00478
257	0.28933	0.00531	0.34067	0.02671	0.36	0.02165			773	0.042	0.001	0.05733	0.00478
267	0.297	0.00572	0.34167	0.02671	0.36233	0.0212			803	0.0415	0.0005	0.05867	0.00525
277	0.30367	0.00613	0.343	0.02624	0.36467	0.02076			833	0.042	0.001	0.06	0.00497
287	0.311	0.00653	0.344	0.02624	0.36733	0.01987			863	0.042	0.001	0.06133	0.00478
297	0.318	0.00653	0.345	0.02624	0.36967	0.01943			893	0.042	0.001	0.06233	0.00478
307	0.32467	0.00694	0.34633	0.02645	0.37133	0.01907			923	0.0415	0.0005	0.06367	0.00525
317	0.33133	0.00736	0.34767	0.02598	0.37367	0.01862			953	0.042	0.001	0.06467	0.00525
327	0.33767	0.00741	0.34867	0.02598	0.37567	0.01812			983	0.042	0.001	0.06567	0.00525
337	0.34367	0.00741	0.34967	0.02598	0.37733	0.01806			1013	0.042	0.001	0.06667	0.00525
347	0.34933	0.00785	0.35033	0.02577	0.37867	0.01763			1043	0.042	0.001	0.068	0.00572
357	0.355	0.00829	0.35167	0.02598	0.38067	0.01763			1073	0.042	0.001	0.06933	0.00556
367	0.36067	0.00873	0.35233	0.02577	0.382	0.0172			1103	0.042	0.001	0.07033	0.00556
377	0.36567	0.00873	0.35333	0.02577	0.384	0.0172			1133	0.042	0.001	0.072	0.00572
387	0.371	0.00883	0.354	0.02551	0.38533	0.01678			1163	0.042	0.001	0.073	0.00572
397	0.37567	0.00929	0.355	0.02551	0.38733	0.01678			1193	0.042	0.001	0.07467	0.00602
									1223	0.042	0.001	0.07567	0.00602
									1253	0.042	0.001	0.077	0.00572
									1283	0.0425	0.0005	0.07833	0.00556
									1313	0.0425	0.0005	0.07967	0.00602
									1343	0.042	0.001	0.081	0.00572
									1373	0.0425	0.0005	0.08267	0.00602
									1403	0.042	0.001	0.084	0.00572
									1433	0.042	0.001	0.08533	0.00556
									1463	0.0425	0.0005	0.08667	0.00602
									1493	0.0425	0.0005	0.088	0.00572
									1523	0.0425	0.0005	0.09	0.00572
									1553	0.0425	0.0005	0.091	0.00572
									1583	0.0425	0.0005	0.09267	0.00602
									1613	0.0435	0.0005	0.094	0.00572
									1643	0.0435	0.0005	0.09533	0.00556
									1673	0.0435	0.0005	0.097	0.00572
									1703	0.0435	0.0005	0.09833	0.00544
									1733	0.044	0	0.1	0.00572
									1763	0.044	0	0.10167	0.00525
									1793	0.0445	0.0005	0.10333	0.00544
									1823	0.0445	0.0005	0.10467	0.00525
									1853	0.0445	0.0015	0.10633	0.00544
									1883	0.045	0.001	0.10733	0.00544
									1913	0.0455	0.0015	0.10933	0.00544
									1943	0.0455	0.0015	0.11033	0.00544
									1973	0.0455	0.0015	0.11233	0.00544
									2003	0.046	0.002	0.11333	0.00544
									2033	0.0465	0.0025	0.11533	0.00544
									2063	0.0465	0.0025	0.11667	0.00519
									2093	0.047	0.003	0.11767	0.00519
									2123	0.047	0.003	0.11967	0.00519
									2153	0.0475	0.0035	0.12067	0.00519
									2183	0.0475	0.0035	0.12267	0.00519
									2213	0.048	0.004	0.124	0.00497
									2243	0.049	0.005	0.12567	0.00519
									2273	0.0485	0.0045	0.12667	0.00525
									2303	0.0485	0.0045	0.128	0.00497
									2333	0.049	0.005	0.12967	0.00519
									2363	0.049	0.005	0.13133	0.00471
									2393	0.0495	0.0055	0.133	0.00497
									2423	0.05	0.006	0.134	0.00497
									2453	0.0505	0.0065	0.13567	0.00519
									2483	0.0505	0.0065	0.137	0.00497
									2513	0.0505	0.0065	0.138	0.0051
									2543	0.051	0.007	0.139	0.0051
									2573	0.051	0.007	0.14067	0.00464
									2603	0.0515	0.0075	0.142	0.00497
									2633	0.0515	0.0075	0.144	0.00497
									2663	0.052	0.008	0.145	0.00497
									2693	0.0525	0.0085	0.146	0.00497
									2723	0.0525	0.0085	0.14767	0.00519

## Sheet: Fig. 3d
Fig. 3d - TMB consversion upon chlorination
Time (h)	wt	SD	R425S	SD
0	0	0	0	0
0.25	8.20376	0.89357	67.1401	2.86243
0.5	4.31107		71.2748	1.42588
1	7.67108	1.97088	71.4473	2.65498
2	11.3861	0.50279	76.391	0.98803
3	18.9106	2.29689	83.7407	0.45203
4	17.8759	2.12484	85.6369	1.41659
6	26.5558	1.64254	91.8371	0.94722
8	28.4128	1.66586	93.6841	0.74013

## Sheet: SFig3
SFig 3 - Chlorination of MCD
Time (s)	wt	SD	R425S	SD	R425D	SD
16	0.95633	0.00125	0.949	0.00535	0.96133	0.00544
36	0.95533	0.00125	0.94233	0.00419	0.961	0.00648
56	0.95433	0.00125	0.93067	0.00704	0.95933	0.00759
76	0.95433	0.00125	0.922	0.00648	0.95933	0.00772
96	0.95367	0.00125	0.912	0.00829	0.95833	0.00772
116	0.95367	0.00125	0.90333	0.00793	0.95833	0.00772
136	0.95367	0.00125	0.89367	0.00838	0.95633	0.00826
156	0.95367	0.00125	0.88433	0.0085	0.95667	0.00741
176	0.95267	0.00125	0.87533	0.0091	0.956	0.00787
196	0.95267	0.00125	0.866	0.00927	0.95467	0.00732
216	0.95233	0.000942809	0.85667	0.01014	0.95433	0.00759
236	0.95267	0.000471405	0.847	0.01061	0.95467	0.00741
256	0.952	0.000816497	0.83767	0.01156	0.95333	0.00759
276	0.95167	0.000471405	0.829	0.01203	0.95333	0.00759
296	0.95133	0.000942809	0.82	0.01275	0.953	0.00779
316	0.95167	0.000471405	0.811	0.01349	0.95233	0.00759
336	0.95267	0.00125	0.80233	0.01406	0.95167	0.00806
356	0.951	0.000816497	0.79333	0.01482	0.95067	0.00806
376	0.95267	0.0017	0.78467	0.01528	0.95033	0.00759
396	0.952	0.00283	0.776	0.01575	0.95067	0.00732
416	0.94967	0.000471405	0.768	0.01651	0.95067	0.0066
436	0.951	0.00216	0.76	0.01639	0.95033	0.00685
456	0.94967	0.0017	0.75233	0.01611	0.94967	0.00665
476	0.949	0	0.74433	0.01611	0.94933	0.00685
496	0.94967	0.0017	0.736	0.01705	0.94867	0.00665
516	0.94867	0.000942809	0.728	0.01705	0.94767	0.00665
536	0.94967	0.00236	0.72	0.0178	0.94733	0.00685
556	0.94867	0.0017	0.712	0.01855	0.94667	0.00665
576	0.94833	0.00189	0.70367	0.01884	0.946	0.00712
596	0.94833	0.00262	0.69633	0.01914	0.945	0.00712
616	0.948	0.00216	0.68767	0.0196	0.944	0.00712
636	0.94667	0.000942809	0.68	0.02022	0.94367	0.00741
656	0.946	1.11022e-16	0.67233	0.02068	0.943	0.00712
676	0.94533	0.000471405	0.66467	0.02053	0.94167	0.00741
696	0.945	0	0.657	0.02099	0.941	0.00712
716	0.945	0	0.64933	0.02145	0.94233	0.00634
736	0.94533	0.000471405	0.64233	0.02145	0.94167	0.00624
756	0.945	0.000816497	0.636	0.0216	0.941	0.00648
776	0.945	0.000816497	0.62867	0.02176	0.941	0.00638
796	0.945	0.00141	0.622	0.02146	0.93967	0.00704
816	0.94467	0.00125	0.61533	0.02117	0.93867	0.00759
836	0.94433	0.000942809	0.608	0.02146	0.93767	0.00818
856	0.94367	0.000942809	0.60133	0.02193	0.938	0.00748
876	0.94267	0.000942809	0.59467	0.0224	0.93867	0.00655
896	0.94233	0.00125	0.58767	0.0224	0.941	0.00374
916	0.942	0.00163	0.581	0.02286	0.94033	0.00368
936	0.94167	0.0017	0.57433	0.02333	0.938	0.00432
956	0.942	0.00163	0.56767	0.0238	0.93667	0.00573
976	0.942	0.00141	0.561	0.02351	0.93667	0.00573
996	0.942	0.00141	0.55467	0.0238	0.93567	0.00544
1016	0.942	0.00141	0.54833	0.02398	0.93667	0.00377
1036	0.942	0.00141	0.542	0.02426	0.93767	0.00368
1056	0.94133	0.00125	0.53633	0.02485	0.93533	0.00403
1076	0.94167	0.000942809	0.53033	0.02485	0.93333	0.00544
1096	0.94167	0.000942809	0.52433	0.02485	0.932	0.00638
1116	0.94133	0.00125	0.518	0.02515	0.93133	0.00613
1136	0.94167	0.00125	0.51267	0.02546	0.93067	0.00591
1156	0.94167	0.00125	0.507	0.02609	0.93167	0.00573
1176	0.94133	0.00125	0.501	0.02687	0.933	0.00535
1196	0.94067	0.0017	0.49567	0.02719	0.93167	0.00492
1216	0.94	0.00141	0.491	0.02707	0.929	0.00572
1236	0.94033	0.00125	0.48633	0.02752	0.92867	0.00591
1256	0.94	0.00141	0.48167	0.02779	0.92833	0.00685
1276	0.94	0.00141	0.47733	0.02733	0.92933	0.00618
1296	0.94	0.00141	0.47167	0.02779	0.93067	0.00579
1316	0.93967	0.000942809	0.466	0.02747	0.92967	0.00531
1336	0.94	0.000816497	0.46167	0.02701	0.92733	0.00556
1356	0.94	0.00141	0.45633	0.02733	0.926	0.00638
1376	0.93967	0.000942809	0.45133	0.02733	0.92567	0.00665
1396	0.93933	0.00125	0.446	0.02747	0.92533	0.00685
1416	0.939	0.00141	0.44067	0.02701	0.92567	0.00665
1436	0.93933	0.00189	0.43633	0.02655	0.92733	0.00573
1456	0.939	0.00141	0.43167	0.02701	0.92667	0.00573
1476	0.939	0.00141	0.42667	0.02701	0.92433	0.00685
1496	0.939	0.00141	0.42233	0.02716	0.92367	0.00741
1516	0.939	0.00141	0.41767	0.02701	0.92367	0.00591
1536	0.93867	0.0017	0.41367	0.02779	0.92433	0.00478
1556	0.93833	0.00125	0.40867	0.02779	0.925	0.0049
1576	0.93833	0.00125	0.40433	0.02811	0.92433	0.0045
1596	0.93833	0.00125	0.4	0.02765	0.92167	0.00591
1616	0.93833	0.00125	0.39667	0.02719	0.92	0.00748
1636	0.938	0.00163	0.39333	0.02655	0.92	0.00804
1656	0.93767	0.00125	0.38933	0.02639	0.92	0.00804
1676	0.938	0.00141	0.38533	0.02639	0.919	0.00726
1696	0.938	0.00141	0.382	0.0267	0.91867	0.00665
1716	0.93767	0.00189	0.378	0.0267	0.92033	0.00499
1736	0.93767	0.00189	0.374	0.02592	0.919	0.0051
1756	0.93733	0.0017	0.37	0.02592	0.917	0.00638
1776	0.93733	0.0017	0.36633	0.02577	0.91567	0.0068
1796	0.93667	0.00189	0.36267	0.02546	0.915	0.00726
1816	0.937	0.00216	0.35967	0.02546	0.91567	0.00818

## Sheet: SFig4
SFig4 - Control experiments MCD assay
wt												R425S	same as in wt - assays were performed together
Time (s)	no enzyme KBr	SD	no enzyme KCl	SD	wt no halogen	SD	wt no H2O2 KBr	SD	wt no vanadate	SD		Time (s)	no enzyme KBr	SD	no enzyme KCl	SD	R425S no halogen	SD	R425S no H2O2 KBr	SD	R425S no H2O2 KCl	SD	R425S no vanadate	SD
3	1.156	0.01208	1.147	0.00216	1.177	0.00294	1.16633	0.0066	1.154	0.00668		3	1.156	0.01208	1.147	0.00216	1.14833	0.0034	1.154	0.00616	1.154	0.00668	1.16633	0.0066
15	1.15433	0.01352	1.142	0.00141	1.17167	0.00205	1.162	0.00653	1.15	0.00408		15	1.15433	0.01352	1.142	0.00141	1.14367	0.00386	1.155	0.00829	1.15	0.00408	1.162	0.00653
27	1.15433	0.0152	1.14067	0.00125	1.17	0.00283	1.16067	0.00736	1.14833	0.00419		27	1.15433	0.0152	1.14067	0.00125	1.141	0.00374	1.15567	0.00974	1.14833	0.00419	1.16067	0.00736
39	1.14967	0.00984	1.14067	0.000471405	1.169	0.00455	1.16067	0.00694	1.14867	0.00411		39	1.14967	0.00984	1.14067	0.000471405	1.13967	0.0033	1.15767	0.01126	1.14867	0.00411	1.16067	0.00694
51	1.15033	0.01103	1.14	0	1.16867	0.00624	1.16033	0.00776	1.148	0.00455		51	1.15033	0.01103	1.14	0	1.13967	0.00309	1.156	0.0099	1.148	0.00455	1.16033	0.00776
63	1.15167	0.0132	1.14067	0.000942809	1.16767	0.00818	1.16133	0.00822	1.14767	0.00411		63	1.15167	0.0132	1.14067	0.000942809	1.139	0.00245	1.15533	0.00943	1.14767	0.00411	1.16133	0.00822
75	1.14733	0.00981	1.13967	0.000471405	1.16467	0.00759	1.16167	0.00946	1.14767	0.0045		75	1.14733	0.00981	1.13967	0.000471405	1.13867	0.00262	1.15767	0.01144	1.14767	0.0045	1.16167	0.00946
87	1.14767	0.01103	1.14033	0.000471405	1.162	0.00726	1.16267	0.01078	1.14767	0.0045		87	1.14767	0.01103	1.14033	0.000471405	1.13733	0.00236	1.15633	0.01096	1.14767	0.0045	1.16267	0.01078
99	1.14833	0.0131	1.14	0	1.15933	0.00713	1.16367	0.01212	1.14833	0.00492		99	1.14833	0.0131	1.14	0	1.13667	0.0034	1.15467	0.00967	1.14833	0.00492	1.16367	0.01212
111	1.147	0.01225	1.14067	0.000942809	1.156	0.00726	1.16467	0.01347	1.148	0.00455		111	1.147	0.01225	1.14067	0.000942809	1.13567	0.00368	1.155	0.0099	1.148	0.00455	1.16467	0.01347
123	1.14533	0.01027	1.14033	0.000471405	1.15267	0.0068	1.16567	0.01543	1.14867	0.00499		123	1.14533	0.01027	1.14033	0.000471405	1.13433	0.0033	1.15533	0.01021	1.14867	0.00499	1.16567	0.01543
135	1.14633	0.01184	1.14	0.000816497	1.15067	0.00704	1.16567	0.01466	1.14867	0.00499		135	1.14633	0.01184	1.14	0.000816497	1.13333	0.0033	1.15567	0.01126	1.14867	0.00499	1.16567	0.01466
147	1.14867	0.01563	1.14	0.000816497	1.14667	0.00665	1.16733	0.01636	1.149	0.0051		147	1.14867	0.01563	1.14	0.000816497	1.132	0.00408	1.15633	0.01112	1.149	0.0051	1.16733	0.01636
159	1.144	0.01023	1.14	0.000816497	1.14433	0.00634	1.16733	0.01713	1.149	0.0051		159	1.144	0.01023	1.14	0.000816497	1.13167	0.00492	1.157	0.01158	1.149	0.0051	1.16733	0.01713
171	1.14433	0.01062	1.13967	0.000942809	1.141	0.00648	1.16767	0.017	1.149	0.0051		171	1.14433	0.01062	1.13967	0.000942809	1.13067	0.00544	1.156	0.01158	1.149	0.0051	1.16767	0.017
183	1.14633	0.0131	1.13967	0.000471405	1.138	0.00638	1.16867	0.01778	1.14933	0.00525		183	1.14633	0.0131	1.13967	0.000471405	1.128	0.00408	1.155	0.0108	1.14933	0.00525	1.16867	0.01778
195	1.14567	0.01226	1.139	0	1.13533	0.00618	1.168	0.01687	1.149	0.00497		195	1.14567	0.01226	1.139	0	1.126	0.00294	1.15467	0.0105	1.149	0.00497	1.168	0.01687
207	1.14333	0.00981	1.13933	0.000471405	1.13233	0.00618	1.16767	0.01586	1.14967	0.00544		207	1.14333	0.00981	1.13933	0.000471405	1.12467	0.00262	1.15367	0.0105	1.14967	0.00544	1.16767	0.01586
219	1.145	0.01186	1.13933	0.000471405	1.13	0.00638	1.16767	0.01642	1.14933	0.00525		219	1.145	0.01186	1.13933	0.000471405	1.12367	0.00262	1.15367	0.0105	1.14933	0.00525	1.16767	0.01642
231	1.14733	0.01488	1.13867	0.000471405	1.128	0.00707	1.16867	0.01613	1.14867	0.00478		231	1.14733	0.01488	1.13867	0.000471405	1.12333	0.00411	1.15367	0.0105	1.14867	0.00478	1.16867	0.01613
243	1.14333	0.00981	1.13867	0.000471405	1.12433	0.00685	1.16767	0.01642	1.148	0.0051		243	1.14333	0.00981	1.13867	0.000471405	1.12267	0.0045	1.153	0.01003	1.148	0.0051	1.16767	0.01642
255	1.14333	0.00981	1.13933	0.000471405	1.12167	0.00732	1.16767	0.01642	1.148	0.0051		255	1.14333	0.00981	1.13933	0.000471405	1.12067	0.00368	1.153	0.01003	1.148	0.0051	1.16767	0.01642
267	1.145	0.01233	1.139	0.000816497	1.11967	0.0066	1.16767	0.01563	1.14767	0.00499		267	1.145	0.01233	1.139	0.000816497	1.11967	0.0034	1.15233	0.01021	1.14767	0.00499	1.16767	0.01563
279	1.14567	0.0132	1.13867	0.000942809	1.11767	0.0066	1.167	0.01551	1.14767	0.00499		279	1.14567	0.0132	1.13867	0.000942809	1.11867	0.00262	1.15233	0.01021	1.14767	0.00499	1.167	0.01551
291	1.14233	0.00899	1.13933	0.000942809	1.11533	0.00685	1.16833	0.01791	1.148	0.0051		291	1.14233	0.00899	1.13933	0.000942809	1.11733	0.00309	1.15233	0.01021	1.148	0.0051	1.16833	0.01791
303	1.143	0.01023	1.13867	0.000942809	1.11333	0.00618	1.16867	0.01759	1.148	0.0051		303	1.143	0.01023	1.13867	0.000942809	1.11733	0.0033	1.152	0.01003	1.148	0.0051	1.16867	0.01759
315	1.14533	0.01247	1.13833	0.000471405	1.111	0.00638	1.168	0.01667	1.14767	0.00499		315	1.14533	0.01247	1.13833	0.000471405	1.117	0.0049	1.15133	0.00957	1.14767	0.00499	1.168	0.01667
327	1.143	0.00942	1.13833	0.000471405	1.10933	0.00618	1.16867	0.01543	1.14833	0.00525		327	1.143	0.00942	1.13833	0.000471405	1.11567	0.0045	1.151	0.00942	1.14833	0.00525	1.16867	0.01543
339	1.14233	0.00776	1.138	0	1.10633	0.00685	1.16867	0.01452	1.14833	0.00525		339	1.14233	0.00776	1.138	0	1.115	0.00408	1.15067	0.00988	1.14833	0.00525	1.16867	0.01452
351	1.14467	0.00998	1.138	0.000816497	1.10467	0.00665	1.168	0.01435	1.14833	0.00525		351	1.14467	0.00998	1.138	0.000816497	1.11433	0.00411	1.15067	0.00988	1.14833	0.00525	1.168	0.01435
363	1.14667	0.0119	1.13767	0.000471405	1.10233	0.00685	1.16767	0.01466	1.14833	0.00525		363	1.14667	0.0119	1.13767	0.000471405	1.114	0.00408	1.14967	0.00899	1.14833	0.00525	1.16767	0.01466
375	1.14233	0.0066	1.138	0.000816497	1.1	0.00638	1.167	0.01451	1.14833	0.00519		375	1.14233	0.0066	1.138	0.000816497	1.113	0.0049	1.151	0.01042	1.14833	0.00519	1.167	0.01451
387	1.14633	0.01126	1.13767	0.000471405	1.098	0.00707	1.167	0.01451	1.14833	0.00519		387	1.14633	0.01126	1.13767	0.000471405	1.11267	0.00492	1.14933	0.00896	1.14833	0.00519	1.167	0.01451
399	1.14267	0.00704	1.138	0.000816497	1.09567	0.0066	1.167	0.01451	1.14867	0.00544		399	1.14267	0.00704	1.138	0.000816497	1.111	0.0049	1.14933	0.00896	1.14867	0.00544	1.167	0.01451
411	1.14167	0.00736	1.13767	0.000471405	1.09367	0.0066	1.16733	0.01497	1.148	0.00497		411	1.14167	0.00736	1.13767	0.000471405	1.11033	0.00411	1.15	0.00963	1.148	0.00497	1.16733	0.01497
423	1.143	0.0099	1.138	0.000816497	1.09133	0.00685	1.16733	0.01482	1.14833	0.0045		423	1.143	0.0099	1.138	0.000816497	1.11	0.00408	1.14933	0.00918	1.14833	0.0045	1.16733	0.01482
435	1.14433	0.01302	1.13733	0.000471405	1.08967	0.0066	1.167	0.01512	1.148	0.00432		435	1.14433	0.01302	1.13733	0.000471405	1.109	0.00408	1.149	0.00963	1.148	0.00432	1.167	0.01512
447	1.14	0.00816	1.13767	0.000471405	1.08967	0.00741	1.16733	0.01558	1.148	0.00432		447	1.14	0.00816	1.13767	0.000471405	1.10867	0.0045	1.149	0.00909	1.148	0.00432	1.16733	0.01558
459	1.14067	0.00899	1.13767	0.000471405	1.089	0.0092	1.16733	0.01558	1.148	0.00432		459	1.14067	0.00899	1.13767	0.000471405	1.108	0.0049	1.14867	0.00953	1.148	0.00432	1.16733	0.01558
471	1.14267	0.01239	1.13667	0.000471405	1.08733	0.00974	1.167	0.0159	1.14733	0.00464		471	1.14267	0.01239	1.13667	0.000471405	1.108	0.00535	1.14833	0.00946	1.14733	0.00464	1.167	0.0159
483	1.141	0.01023	1.13667	0.000471405	1.08667	0.01161	1.17067	0.01511	1.14767	0.00419		483	1.141	0.01023	1.13667	0.000471405	1.10733	0.0045	1.14833	0.00946	1.14767	0.00419	1.17067	0.01511
495	1.13967	0.00858	1.13667	0.000471405	1.085	0.01143	1.16733	0.01576	1.14733	0.00411		495	1.13967	0.00858	1.13667	0.000471405	1.10533	0.0033	1.148	0.00942	1.14733	0.00411	1.16733	0.01576
507	1.14133	0.01066	1.137	0.000816497	1.08333	0.01181	1.16767	0.01563	1.148	0.00327		507	1.14133	0.01066	1.137	0.000816497	1.10433	0.0033	1.148	0.00942	1.148	0.00327	1.16767	0.01563
519	1.14333	0.01327	1.13667	0.000471405	1.08267	0.01228	1.16667	0.01621	1.14733	0.00411		519	1.14333	0.01327	1.13667	0.000471405	1.103	0.00294	1.148	0.00942	1.14733	0.00411	1.16667	0.01621
531	1.13933	0.00818	1.13667	0.000471405	1.08033	0.0125	1.16633	0.01558	1.147	0.00408		531	1.13933	0.00818	1.13667	0.000471405	1.10267	0.00262	1.14767	0.00939	1.147	0.00408	1.16633	0.01558
543	1.14	0.00898	1.13667	0.000471405	1.079	0.01275	1.16633	0.01576	1.147	0.00408		543	1.14	0.00898	1.13667	0.000471405	1.10267	0.00287	1.14733	0.00899	1.147	0.00408	1.16633	0.01576
555	1.141	0.01071	1.13667	0.000471405	1.07733	0.01255	1.166	0.0159	1.14733	0.00368		555	1.141	0.01071	1.13667	0.000471405	1.10267	0.00368	1.14767	0.00939	1.14733	0.00368	1.166	0.0159
567	1.14133	0.01115	1.13633	0.000942809	1.075	0.01344	1.166	0.0159	1.147	0.00408		567	1.14133	0.01115	1.13633	0.000942809	1.10233	0.00368	1.14733	0.00899	1.147	0.00408	1.166	0.0159
579	1.13867	0.00776	1.13633	0.000942809	1.073	0.01344	1.166	0.0159	1.147	0.00408		579	1.13867	0.00776	1.13633	0.000942809	1.101	0.00455	1.14767	0.00939	1.147	0.00408	1.166	0.0159
591	1.14033	0.00984	1.13633	0.000942809	1.07167	0.0137	1.166	0.0159	1.147	0.00408		591	1.14033	0.00984	1.13633	0.000942809	1.10133	0.00531	1.14733	0.00899	1.147	0.00408	1.166	0.0159
603	1.142	0.01203	1.13633	0.000942809	1.07033	0.01322	1.16567	0.01621	1.147	0.00408		603	1.142	0.01203	1.13633	0.000942809	1.1	0.00408	1.14633	0.00818	1.147	0.00408	1.16567	0.01621
615	1.139	0.00816	1.13633	0.000942809	1.06833	0.01322	1.16567	0.01621	1.14633	0.00368		615	1.139	0.00816	1.13633	0.000942809	1.09967	0.0045	1.14567	0.00713	1.14633	0.00368	1.16567	0.01621
627	1.13867	0.00776	1.136	0.000816497	1.06667	0.0137	1.16567	0.01621	1.14733	0.00368		627	1.13867	0.00776	1.136	0.000816497	1.10033	0.00499	1.14567	0.00741	1.14733	0.00368	1.16567	0.01621
639	1.14067	0.01027	1.13633	0.000942809	1.06567	0.0137	1.16633	0.01713	1.147	0.00408		639	1.14067	0.01027	1.13633	0.000942809	1.10067	0.00464	1.146	0.0086	1.147	0.00408	1.16633	0.01713
651	1.14233	0.01247	1.136	0.000816497	1.06367	0.0137	1.16567	0.01621	1.14733	0.00368		651	1.14233	0.01247	1.136	0.000816497	1.09933	0.0034	1.14667	0.00899	1.14733	0.00368	1.16567	0.01621
663	1.138	0.00735	1.136	0.000816497	1.062	0.01417	1.166	0.0159	1.14733	0.00368		663	1.138	0.00735	1.136	0.000816497	1.09767	0.00249	1.14667	0.01027	1.14733	0.00368	1.166	0.0159
675	1.139	0.0086	1.136	0.000816497	1.06067	0.01438	1.16567	0.01621	1.147	0.00374		675	1.139	0.0086	1.136	0.000816497	1.09767	0.0017	1.147	0.01071	1.147	0.00374	1.16567	0.01621
687	1.14033	0.01034	1.136	0.000816497	1.05867	0.01438	1.16533	0.01654	1.14667	0.0033		687	1.14033	0.01034	1.136	0.000816497	1.096	0.00163	1.14667	0.01078	1.14667	0.0033	1.16533	0.01654
699	1.139	0.0086	1.136	0.000816497	1.05733	0.01461	1.168	0.01551	1.14667	0.0033		699	1.139	0.0086	1.136	0.000816497	1.09633	0.00205	1.14667	0.01078	1.14667	0.0033	1.168	0.01551
711	1.13767	0.00694	1.13667	0.000471405	1.056	0.01417	1.16867	0.01552	1.14667	0.0033		711	1.13767	0.00694	1.13667	0.000471405	1.09633	0.0034	1.14567	0.00998	1.14667	0.0033	1.16867	0.01552
723	1.139	0.00942	1.136	0.000816497	1.05433	0.01464	1.16933	0.01322	1.14667	0.00368		723	1.139	0.00942	1.136	0.000816497	1.097	0.00432	1.14567	0.00998	1.14667	0.00368	1.16933	0.01322
735	1.14133	0.01167	1.136	0	1.053	0.01417	1.166	0.01631	1.147	0.00374		735	1.14133	0.01167	1.136	0	1.09667	0.00525	1.145	0.00909	1.147	0.00374	1.166	0.01631
747	1.13733	0.00736	1.13567	0.000471405	1.051	0.01417	1.16567	0.01586	1.14733	0.0033		747	1.13733	0.00736	1.13567	0.000471405	1.09533	0.00419	1.146	0.01042	1.14733	0.0033	1.16567	0.01586
759	1.138	0.00816	1.13733	0.00205	1.05	0.01417	1.169	0.01512	1.147	0.00374		759	1.138	0.00816	1.13733	0.00205	1.09433	0.0034	1.14567	0.01053	1.147	0.00374	1.169	0.01512
771	1.14	0.01071	1.13667	0.000471405	1.048	0.01417	1.17433	0.01021	1.147	0.00432		771	1.14	0.01071	1.13667	0.000471405	1.09233	0.0033	1.14567	0.01053	1.147	0.00432	1.17433	0.01021
783	1.13767	0.00776	1.136	0.000816497	1.04633	0.01464	1.17367	0.01382	1.14767	0.0034		783	1.13767	0.00776	1.136	0.000816497	1.09167	0.00287	1.146	0.01098	1.14767	0.0034	1.17367	0.01382
795	1.137	0.00698	1.13567	0.000471405	1.04467	0.01438	1.17067	0.0132	1.148	0.00356		795	1.137	0.00698	1.13567	0.000471405	1.09133	0.0033	1.146	0.01098	1.148	0.00356	1.17067	0.0132
807	1.138	0.0086	1.135	0.000816497	1.04267	0.01511	1.167	0.01435	1.14867	0.00262		807	1.138	0.0086	1.135	0.000816497	1.092	0.00455	1.14567	0.01112	1.14867	0.00262	1.167	0.01435
819	1.14033	0.01167	1.13533	0.000471405	1.04167	0.01511	1.17033	0.01347	1.14833	0.00309		819	1.14033	0.01167	1.13533	0.000471405	1.092	0.00374	1.146	0.01158	1.14833	0.00309	1.17033	0.01347
831	1.13667	0.00694	1.135	0.000816497	1.04	0.0149	1.17133	0.01195	1.14833	0.00309		831	1.13667	0.00694	1.135	0.000816497	1.09067	0.00249	1.14567	0.01173	1.14833	0.00309	1.17133	0.01195
843	1.13733	0.00776	1.135	0.000816497	1.039	0.01417	1.17633	0.01173	1.147	0.00432		843	1.13733	0.00776	1.135	0.000816497	1.09033	0.00205	1.146	0.01219	1.147	0.00432	1.17633	0.01173
855	1.13867	0.00946	1.13567	0.000471405	1.03767	0.01517	1.17233	0.0132	1.14733	0.0033		855	1.13867	0.00946	1.13567	0.000471405	1.089	0.00163	1.14567	0.0125	1.14733	0.0033	1.17233	0.0132
867	1.13733	0.00776	1.135	0.000816497	1.03633	0.0147	1.17033	0.01382	1.14733	0.0033		867	1.13733	0.00776	1.135	0.000816497	1.089	0.00163	1.14567	0.01173	1.14733	0.0033	1.17033	0.01382
879	1.13633	0.00655	1.135	0.000816497	1.03433	0.0147	1.172	0.01431	1.14667	0.00419		879	1.13633	0.00655	1.135	0.000816497	1.09	0.00294	1.145	0.01219	1.14667	0.00419	1.172	0.01431
891	1.138	0.0086	1.13533	0.000471405	1.03233	0.0147	1.16867	0.01506	1.14633	0.00411		891	1.138	0.0086	1.13533	0.000471405	1.08933	0.00419	1.145	0.01219	1.14633	0.00411	1.16867	0.01506
903	1.13967	0.01078	1.13567	0.00125	1.031	0.0149	1.16967	0.01212	1.14733	0.00287		903	1.13967	0.01078	1.13567	0.00125	1.089	0.00374	1.14433	0.0119	1.14733	0.00287	1.16967	0.01212
915	1.137	0.00735	1.135	0.000816497	1.029	0.0149	1.17133	0.01427	1.14633	0.00411		915	1.137	0.00735	1.135	0.000816497	1.08833	0.0034	1.14433	0.0119	1.14633	0.00411	1.17133	0.01427
927	1.136	0.00653	1.13567	0.000471405	1.02733	0.0147	1.17467	0.01223	1.14633	0.00411		927	1.136	0.00653	1.13567	0.000471405	1.08833	0.0034	1.14433	0.0119	1.14633	0.00411	1.17467	0.01223
939	1.13767	0.00865	1.135	0.000816497	1.02633	0.01464	1.16833	0.01517	1.14633	0.00368		939	1.13767	0.00865	1.135	0.000816497	1.08733	0.0034	1.144	0.01143	1.14633	0.00368	1.16833	0.01517
951	1.14	0.01257	1.135	0.000816497	1.02433	0.0147	1.16933	0.01517	1.14633	0.00368		951	1.14	0.01257	1.135	0.000816497	1.08633	0.00287	1.14367	0.01161	1.14633	0.00368	1.16933	0.01517
963	1.13567	0.00694	1.135	0.000816497	1.023	0.01417	1.173	0.01349	1.146	0.00408		963	1.13567	0.00694	1.135	0.000816497	1.085	0.00245	1.14367	0.01161	1.146	0.00408	1.173	0.01349
975	1.136	0.00735	1.13433	0.00125	1.02067	0.01443	1.17067	0.01644	1.14633	0.00368		975	1.136	0.00735	1.13433	0.00125	1.085	0.00245	1.14333	0.01181	1.14633	0.00368	1.17067	0.01644
987	1.138	0.0099	1.13433	0.00125	1.01967	0.01443	1.169	0.01359	1.14633	0.00368		987	1.138	0.0099	1.13433	0.00125	1.08433	0.00287	1.14267	0.01087	1.14633	0.00368	1.169	0.01359
999	1.13767	0.00946	1.135	0.000816497	1.01733	0.0147	1.17133	0.01546	1.147	0.00589		999	1.13767	0.00946	1.135	0.000816497	1.084	0.00245	1.14267	0.01087	1.147	0.00589	1.17133	0.01546
1011	1.13533	0.00655	1.13467	0.000942809	1.01633	0.0147	1.16733	0.0136	1.146	0.00374		1011	1.13533	0.00655	1.13467	0.000942809	1.08433	0.00287	1.14267	0.01021	1.146	0.00374	1.16733	0.0136
1023	1.136	0.00735	1.134	0.000816497	1.01467	0.01452	1.17067	0.01159	1.14767	0.00624		1023	1.136	0.00735	1.134	0.000816497	1.084	0.00294	1.142	0.00993	1.14767	0.00624	1.17067	0.01159
1035	1.138	0.0099	1.13433	0.00125	1.01367	0.01377	1.16767	0.01327	1.14767	0.00544		1035	1.138	0.0099	1.13433	0.00125	1.08367	0.0033	1.14133	0.00974	1.14767	0.00544	1.16767	0.01327
1047	1.13667	0.00818	1.13467	0.000471405	1.01167	0.01389	1.16767	0.01327	1.14733	0.00579		1047	1.13667	0.00818	1.13467	0.000471405	1.08333	0.00419	1.141	0.00927	1.14733	0.00579	1.16767	0.01327
1059	1.13567	0.00694	1.13467	0.000942809	1.01067	0.01389	1.168	0.0153	1.14933	0.00579		1059	1.13567	0.00694	1.13467	0.000942809	1.08333	0.00419	1.14067	0.00881	1.14933	0.00579	1.168	0.0153
1071	1.136	0.00735	1.13433	0.00125	1.00833	0.0142	1.16667	0.01427	1.14933	0.00793		1071	1.136	0.00735	1.13433	0.00125	1.08233	0.0045	1.14	0.00852	1.14933	0.00793	1.16667	0.01427
1083	1.13767	0.00946	1.13433	0.00125	1.00767	0.01389	1.16833	0.01266	1.149	0.00455		1083	1.13767	0.00946	1.13433	0.00125	1.08133	0.00368	1.14	0.00852	1.149	0.00455	1.16833	0.01266
1095	1.13533	0.00694	1.13433	0.000471405	1.00533	0.0142	1.168	0.01219	1.14867	0.00655		1095	1.13533	0.00694	1.13433	0.000471405	1.08067	0.00368	1.14	0.00852	1.14867	0.00655	1.168	0.01219
1107	1.13567	0.00694	1.135	0	1.004	0.01359	1.16733	0.01597	1.149	0.00141		1107	1.13567	0.00694	1.135	0	1.08033	0.00287	1.14	0.00852	1.149	0.00141	1.16733	0.01597
1119	1.136	0.00779	1.134	0.00163	1.002	0.01359	1.16867	0.01452	1.14767	0.00403		1119	1.136	0.00779	1.134	0.00163	1.08	0.00245	1.14	0.00852	1.14767	0.00403	1.16867	0.01452
1131	1.138	0.01042	1.134	0.00163	1.00033	0.01406	1.16767	0.01236	1.14833	0.00249		1131	1.138	0.01042	1.134	0.00163	1.07933	0.00287	1.13967	0.00806	1.14833	0.00249	1.16767	0.01236
1143	1.13467	0.00613	1.13433	0.00125	0.99867	0.01377	1.166	0.01393	1.14867	0.0034		1143	1.13467	0.00613	1.13433	0.00125	1.07867	0.00287	1.13933	0.00826	1.14867	0.0034	1.166	0.01393
1155	1.135	0.00653	1.13367	0.000942809	0.997	0.01424	1.168	0.01219	1.14767	0.00403		1155	1.135	0.00653	1.13367	0.000942809	1.079	0.00245	1.13933	0.00826	1.14767	0.00403	1.168	0.01219
1167	1.137	0.00909	1.134	0.000816497	0.995	0.01424	1.168	0.01208	1.14933	0.0017		1167	1.137	0.00909	1.134	0.000816497	1.07833	0.00287	1.139	0.00779	1.14933	0.0017	1.168	0.01208
1179	1.13633	0.00822	1.13333	0.00125	0.99367	0.01443	1.16733	0.01281	1.148	0.00294		1179	1.13633	0.00822	1.13333	0.00125	1.078	0.00245	1.13933	0.00826	1.148	0.00294	1.16733	0.01281
1191	1.13467	0.00613	1.13333	0.00125	0.99133	0.01537	1.16533	0.01461	1.14767	0.0034		1191	1.13467	0.00613	1.13333	0.00125	1.07733	0.00287	1.13933	0.00826	1.14767	0.0034	1.16533	0.01461
1203	1.13733	0.00953	1.13367	0.000942809	0.99	0.0149	1.16667	0.01327	1.14967	0.000942809		1203	1.13733	0.00953	1.13367	0.000942809	1.077	0.00327	1.13933	0.00826	1.14967	0.000942809	1.16667	0.01327

## Sheet: SFig5
SFig5 - Phenol red assay bromination									Fig. 3b - Phenol red assay chlorination
Time (s)	wt	SD	R425S	SD	R425D	SD			Time (s)	wt	SD	R425S	SD
7	0.051	0.00245	0.216	0.02412	0.113	0.01349			23	0.041	0.001	0.041	0.000816497
17	0.05833	0.0033	0.24767	0.0248	0.14667	0.01603			53	0.041	0.001	0.041	0.000816497
27	0.06567	0.00309	0.26567	0.02639	0.173	0.0184			83	0.0415	0.0005	0.042	0
37	0.07467	0.00309	0.27733	0.02951	0.19567	0.0196			113	0.0415	0.0005	0.04267	0.000471405
47	0.084	0.00216	0.28567	0.02745	0.21367	0.02311			143	0.0415	0.0005	0.04267	0.000471405
57	0.094	0.00216	0.29333	0.02645	0.23	0.02334			173	0.0415	0.0005	0.04333	0.000471405
67	0.10467	0.00249	0.298	0.02632	0.245	0.02406			203	0.0415	0.0005	0.04367	0.000942809
77	0.11533	0.00205	0.301	0.02782	0.258	0.02337			233	0.0415	0.0005	0.04367	0.000942809
87	0.12567	0.00249	0.305	0.02782	0.26767	0.02316			263	0.0415	0.0005	0.044	0.00141
97	0.13633	0.00205	0.309	0.02782	0.277	0.02276			293	0.0415	0.0005	0.04433	0.00189
107	0.14767	0.00205	0.312	0.02782	0.285	0.02211			323	0.0415	0.0005	0.045	0.00216
117	0.15833	0.00236	0.31433	0.028	0.29233	0.0224			353	0.0415	0.0005	0.04567	0.00236
127	0.16833	0.00236	0.317	0.02772	0.29933	0.0224			383	0.0415	0.0005	0.04633	0.00262
137	0.17833	0.0017	0.31933	0.02726	0.30633	0.02176			413	0.0415	0.0005	0.047	0.00283
147	0.18933	0.00205	0.32167	0.02745	0.31267	0.02193			443	0.0415	0.0005	0.048	0.00283
157	0.2	0.00216	0.32367	0.02745	0.32067	0.024			473	0.0415	0.0005	0.04833	0.0033
167	0.21	0.00283	0.32667	0.02739	0.32567	0.024			503	0.0415	0.0005	0.04933	0.0033
177	0.21967	0.00309	0.32767	0.02745	0.33033	0.02367			533	0.0415	0.0005	0.05	0.00356
187	0.22933	0.0034	0.33067	0.02808	0.33533	0.02367			563	0.0415	0.0005	0.051	0.00356
197	0.23833	0.0034	0.333	0.0276	0.34	0.02355			593	0.0415	0.0005	0.052	0.00356
207	0.248	0.00374	0.33367	0.02671	0.343	0.02276			623	0.0415	0.0005	0.05233	0.00403
217	0.258	0.00283	0.335	0.02698	0.34733	0.0231			653	0.042	0.001	0.05367	0.0045
227	0.26533	0.0045	0.33667	0.02671	0.351	0.02299			683	0.0415	0.0005	0.05433	0.00403
237	0.27367	0.00492	0.33767	0.02671	0.354	0.0222			713	0.042	0.001	0.05567	0.0045
247	0.28133	0.00531	0.33967	0.02671	0.35667	0.0221			743	0.0415	0.0005	0.05633	0.00478
257	0.28933	0.00531	0.34067	0.02671	0.36	0.02165			773	0.042	0.001	0.05733	0.00478
267	0.297	0.00572	0.34167	0.02671	0.36233	0.0212			803	0.0415	0.0005	0.05867	0.00525
277	0.30367	0.00613	0.343	0.02624	0.36467	0.02076			833	0.042	0.001	0.06	0.00497
287	0.311	0.00653	0.344	0.02624	0.36733	0.01987			863	0.042	0.001	0.06133	0.00478
297	0.318	0.00653	0.345	0.02624	0.36967	0.01943			893	0.042	0.001	0.06233	0.00478
307	0.32467	0.00694	0.34633	0.02645	0.37133	0.01907			923	0.0415	0.0005	0.06367	0.00525
317	0.33133	0.00736	0.34767	0.02598	0.37367	0.01862			953	0.042	0.001	0.06467	0.00525
327	0.33767	0.00741	0.34867	0.02598	0.37567	0.01812			983	0.042	0.001	0.06567	0.00525
337	0.34367	0.00741	0.34967	0.02598	0.37733	0.01806			1013	0.042	0.001	0.06667	0.00525
347	0.34933	0.00785	0.35033	0.02577	0.37867	0.01763			1043	0.042	0.001	0.068	0.00572
357	0.355	0.00829	0.35167	0.02598	0.38067	0.01763			1073	0.042	0.001	0.06933	0.00556
367	0.36067	0.00873	0.35233	0.02577	0.382	0.0172			1103	0.042	0.001	0.07033	0.00556
377	0.36567	0.00873	0.35333	0.02577	0.384	0.0172			1133	0.042	0.001	0.072	0.00572
387	0.371	0.00883	0.354	0.02551	0.38533	0.01678			1163	0.042	0.001	0.073	0.00572
397	0.37567	0.00929	0.355	0.02551	0.38733	0.01678			1193	0.042	0.001	0.07467	0.00602
									1223	0.042	0.001	0.07567	0.00602
									1253	0.042	0.001	0.077	0.00572
									1283	0.0425	0.0005	0.07833	0.00556
									1313	0.0425	0.0005	0.07967	0.00602
									1343	0.042	0.001	0.081	0.00572
									1373	0.0425	0.0005	0.08267	0.00602
									1403	0.042	0.001	0.084	0.00572
									1433	0.042	0.001	0.08533	0.00556
									1463	0.0425	0.0005	0.08667	0.00602
									1493	0.0425	0.0005	0.088	0.00572
									1523	0.0425	0.0005	0.09	0.00572
									1553	0.0425	0.0005	0.091	0.00572
									1583	0.0425	0.0005	0.09267	0.00602
									1613	0.0435	0.0005	0.094	0.00572
									1643	0.0435	0.0005	0.09533	0.00556
									1673	0.0435	0.0005	0.097	0.00572
									1703	0.0435	0.0005	0.09833	0.00544
									1733	0.044	0	0.1	0.00572
									1763	0.044	0	0.10167	0.00525
									1793	0.0445	0.0005	0.10333	0.00544
									1823	0.0445	0.0005	0.10467	0.00525
									1853	0.0445	0.0015	0.10633	0.00544
									1883	0.045	0.001	0.10733	0.00544
									1913	0.0455	0.0015	0.10933	0.00544
									1943	0.0455	0.0015	0.11033	0.00544
									1973	0.0455	0.0015	0.11233	0.00544
									2003	0.046	0.002	0.11333	0.00544
									2033	0.0465	0.0025	0.11533	0.00544
									2063	0.0465	0.0025	0.11667	0.00519
									2093	0.047	0.003	0.11767	0.00519
									2123	0.047	0.003	0.11967	0.00519
									2153	0.0475	0.0035	0.12067	0.00519
									2183	0.0475	0.0035	0.12267	0.00519
									2213	0.048	0.004	0.124	0.00497
									2243	0.049	0.005	0.12567	0.00519
									2273	0.0485	0.0045	0.12667	0.00525
									2303	0.0485	0.0045	0.128	0.00497
									2333	0.049	0.005	0.12967	0.00519
									2363	0.049	0.005	0.13133	0.00471
									2393	0.0495	0.0055	0.133	0.00497
									2423	0.05	0.006	0.134	0.00497
									2453	0.0505	0.0065	0.13567	0.00519
									2483	0.0505	0.0065	0.137	0.00497
									2513	0.0505	0.0065	0.138	0.0051
									2543	0.051	0.007	0.139	0.0051
									2573	0.051	0.007	0.14067	0.00464
									2603	0.0515	0.0075	0.142	0.00497
									2633	0.0515	0.0075	0.144	0.00497
									2663	0.052	0.008	0.145	0.00497
									2693	0.0525	0.0085	0.146	0.00497
									2723	0.0525	0.0085	0.14767	0.00519

## Sheet: SFig8
SFig8 - TMB consversion upon chlorination
Time (h)	wt	SD	R425S	SD
0	0	0	0	0
0.25	8.20376	0.89357	67.1401	2.86243
0.5	4.31107		71.2748	1.42588
1	7.67108	1.97088	71.4473	2.65498
2	11.3861	0.50279	76.391	0.98803
3	18.9106	2.29689	83.7407	0.45203
4	17.8759	2.12484	85.6369	1.41659
6	26.5558	1.64254	91.8371	0.94722
8	28.4128	1.66586	93.6841	0.74013

## Sheet: SFig9
SFig9 - MCD assay chlorination by double mutants R425S,E139G and R425S,F401G
Time (s)	R425S	SD	R425S,E139G	SD	R425S,F401G	SD
16	0.9585	0.0005	0.947	0.00497	0.955	0.00455
36	0.9495	0.0005	0.94133	0.0045	0.95333	0.00531
56	0.9395	0.0015	0.93467	0.00403	0.952	0.00535
76	0.9295	0.0025	0.92867	0.0034	0.95167	0.00624
96	0.9195	0.0035	0.92233	0.0033	0.951	0.00616
116	0.9125	0.0015	0.91667	0.00287	0.95067	0.00624
136	0.899	0.005	0.91167	0.0033	0.95067	0.00624
156	0.8895	0.0065	0.90667	0.0033	0.95067	0.00624
176	0.88	0.007	0.90133	0.0034	0.95	0.00668
196	0.872	0.006	0.89633	0.0034	0.94967	0.0068
216	0.861	0.009	0.892	0.00374	0.949	0.00668
236	0.8515	0.0095	0.88633	0.0034	0.94933	0.0066
256	0.8425	0.0105	0.88133	0.0034	0.949	0.00668
276	0.8335	0.0115	0.87633	0.00262	0.94867	0.00704
296	0.8245	0.0125	0.871	0.00283	0.94867	0.00704
316	0.815	0.013	0.867	0.00283	0.94833	0.00713
336	0.806	0.014	0.86233	0.00262	0.94833	0.00713
356	0.797	0.015	0.857	0.00283	0.94733	0.00713
376	0.7885	0.0155	0.85267	0.00309	0.94767	0.00759
396	0.7795	0.0155	0.848	0.00283	0.947	0.00726
416	0.771	0.016	0.84367	0.00309	0.947	0.00726
436	0.7625	0.0165	0.839	0.00294	0.94633	0.00713
456	0.754	0.018	0.834	0.00294	0.94567	0.0068
476	0.7465	0.0185	0.831	0.00141	0.94567	0.0068
496	0.739	0.018	0.825	0.00327	0.945	0.00668
516	0.732	0.016	0.82067	0.00287	0.945	0.00668
536	0.722	0.019	0.816	0.00294	0.94667	0.00544
556	0.715	0.018	0.81133	0.00287	0.94733	0.00478
576	0.7075	0.0185	0.80733	0.00249	0.947	0.00497
596	0.702	0.017	0.80267	0.00287	0.94633	0.00556
616	0.689	0.021	0.79833	0.00249	0.94533	0.0066
636	0.684	0.019	0.79433	0.00309	0.945	0.00698
656	0.6785	0.0175	0.79033	0.0033	0.94433	0.0066
676	0.6675	0.0215	0.78633	0.00386	0.94433	0.0066
696	0.661	0.021	0.78233	0.00377	0.94433	0.0066
716	0.6515	0.0235	0.77733	0.00309	0.94367	0.00655
736	0.648	0.02	0.77333	0.00309	0.94367	0.00655
756	0.6385	0.0215	0.76867	0.0033	0.943	0.00653
776	0.63	0.024	0.765	0.00283	0.94267	0.00613
796	0.6275	0.0185	0.76033	0.00309	0.942	0.00535
816	0.6165	0.0225	0.75733	0.00236	0.94233	0.00544
836	0.609	0.024	0.75233	0.00309	0.942	0.0051
856	0.6015	0.0245	0.74833	0.00309	0.942	0.0051
876	0.5945	0.0245	0.74467	0.0033	0.94267	0.00419
896	0.589	0.024	0.74033	0.00309	0.94333	0.0033
916	0.5835	0.0235	0.73867	0.000942809	0.943	0.00327
936	0.5795	0.0215	0.73333	0.00309	0.94367	0.00249
956	0.5735	0.0215	0.72967	0.0034	0.94467	0.0017
976	0.5645	0.0245	0.728	0.000816497	0.94467	0.0017
996	0.5585	0.0235	0.72133	0.00386	0.94333	0.00287
1016	0.5525	0.0235	0.718	0.00374	0.942	0.00455
1036	0.545	0.026	0.71433	0.0033	0.94067	0.00634
1056	0.5415	0.0235	0.71	0.00374	0.94067	0.00634
1076	0.535	0.024	0.70633	0.0033	0.94067	0.00634
1096	0.5305	0.0225	0.70367	0.00403	0.94233	0.00411
1116	0.522	0.025	0.70033	0.00386	0.94133	0.00544
1136	0.5155	0.0265	0.696	0.00374	0.94133	0.00544
1156	0.5095	0.0265	0.69267	0.00368	0.942	0.00455
1176	0.507	0.024	0.689	0.00374	0.94133	0.00544
1196	0.4985	0.0265	0.685	0.00408	0.94067	0.00556
1216	0.4935	0.0265	0.68167	0.00368	0.94033	0.00602
1236	0.4875	0.0265	0.67933	0.0045	0.941	0.0051
1256	0.4825	0.0265	0.675	0.00374	0.94133	0.00544
1276	0.4775	0.0265	0.671	0.00374	0.941	0.0051
1296	0.473	0.027	0.66767	0.00368	0.94067	0.00556
1316	0.4685	0.0265	0.664	0.00408	0.94033	0.00602
1336	0.4635	0.0265	0.661	0.00408	0.94067	0.00556
1356	0.4595	0.0265	0.658	0.00374	0.94167	0.00419
1376	0.4545	0.0265	0.654	0.00408	0.94333	0.00205
1396	0.45	0.026	0.65067	0.00368	0.94333	0.00205
1416	0.4455	0.0255	0.648	0.00374	0.94333	0.00205
1436	0.4405	0.0255	0.64467	0.0034	0.94367	0.0017
1456	0.4365	0.0255	0.64133	0.0045	0.94367	0.0017
1476	0.432	0.026	0.63833	0.00377	0.94333	0.00205
1496	0.428	0.025	0.63467	0.00403	0.943	0.00216
1516	0.4235	0.0245	0.63233	0.0045	0.943	0.00245
1536	0.42	0.024	0.62933	0.0045	0.942	0.00327
1556	0.4155	0.0235	0.627	0.0051	0.94133	0.00464
1576	0.4115	0.0235	0.62467	0.00556	0.94067	0.00556
1596	0.4075	0.0225	0.62167	0.00634	0.94	0.00589
1616	0.404	0.022	0.61933	0.0068	0.93967	0.00634
1636	0.4005	0.0215	0.61833	0.00865	0.93933	0.0068
1656	0.397	0.021	0.615	0.00829	0.93933	0.0068
1676	0.394	0.021	0.61233	0.00704	0.939	0.00648
1696	0.391	0.021	0.60933	0.00624	0.94	0.0051
1716	0.388	0.021	0.60567	0.0066	0.94	0.00535
1736	0.3845	0.0205	0.60233	0.00704	0.94	0.00535
1756	0.381	0.021	0.59933	0.00704	0.94	0.00535
1776	0.3775	0.0205	0.596	0.00616	0.93967	0.00579
1796	0.374	0.021	0.59333	0.00573	0.93967	0.00579
1816	0.3705	0.0215	0.59	0.00572	0.93967	0.00579

## Sheet: SFig10
SFig 10 - Phenol red assay bromination by double mutants R425S,E139G and R425S,F401G
Time (s)	R425S	SD	R425S,E139G	SD	R425S,F401G	SD
7	0.212	0.03318	0.10767	0.02053	0.09167	0.01087
17	0.25067	0.03307	0.114	0.0193	0.11667	0.00967
27	0.27033	0.03348	0.11967	0.01837	0.137	0.01061
37	0.28533	0.03537	0.12533	0.01466	0.154	0.01203
47	0.29567	0.03735	0.12867	0.0142	0.16933	0.0142
57	0.29733	0.03725	0.13133	0.01377	0.18333	0.01636
67	0.30267	0.03653	0.13467	0.0133	0.19733	0.01686
77	0.305	0.03667	0.13667	0.01266	0.20967	0.01821
87	0.30867	0.036	0.13867	0.0119	0.22333	0.01752
97	0.31167	0.036	0.14067	0.01181	0.234	0.01855
107	0.31433	0.03644	0.14167	0.01181	0.24567	0.01793
117	0.316	0.03637	0.14267	0.01181	0.25233	0.01991
127	0.318	0.03586	0.14433	0.01156	0.26267	0.01866
137	0.32	0.03586	0.14533	0.01156	0.272	0.01768
147	0.322	0.03536	0.14667	0.01179	0.27633	0.01991
157	0.32433	0.03542	0.14733	0.01156	0.28333	0.01914
167	0.326	0.03488	0.14867	0.01179	0.29033	0.01914
177	0.328	0.03488	0.14933	0.01156	0.296	0.01944
187	0.32967	0.0345	0.15033	0.01156	0.30133	0.01929
197	0.33133	0.03445	0.15067	0.01109	0.309	0.01631
207	0.333	0.03407	0.15133	0.01156	0.31267	0.01744
217	0.335	0.03407	0.154	0.01296	0.318	0.01705
227	0.33567	0.0345	0.15267	0.01109	0.32133	0.01686
237	0.33733	0.03493	0.15367	0.01109	0.32533	0.01686
247	0.338	0.03455	0.154	0.01061	0.329	0.01745
257	0.33967	0.03499	0.155	0.01061	0.33267	0.01668
267	0.34	0.03505	0.15533	0.01087	0.33533	0.01713
277	0.34133	0.03462	0.156	0.01061	0.33933	0.01621
287	0.34233	0.03512	0.15633	0.01014	0.34033	0.01713
297	0.34333	0.03512	0.15733	0.01014	0.34233	0.01733
307	0.34433	0.03512	0.15767	0.00967	0.34433	0.01733
317	0.34533	0.03512	0.159	0.0108	0.346	0.01745
327	0.346	0.03476	0.15967	0.0105	0.34833	0.01713
337	0.347	0.03476	0.15933	0.00946	0.35	0.01728
347	0.34767	0.03439	0.15967	0.00967	0.35267	0.01584
357	0.34833	0.03403	0.16133	0.01014	0.35333	0.01686
367	0.34933	0.03403	0.16067	0.00899	0.357	0.0149
377	0.34967	0.03359	0.16167	0.00899	0.357	0.01556
387	0.35067	0.03359	0.16167	0.00899	0.35967	0.01511
397	0.35167	0.03279	0.16233	0.00881	0.36067	0.01511

[truncated: 5 more sheets: SFig11, SFig12, SFig13, SFig14, SFig25]
